# Supplementary material for: The Impact of Socioeconomic Factors and Geriatric Syndromes on Frailty among Elderly People Receiving Home-Based Healthcare: A Cross-Sectional Study
Source: Healthcare (Basel). 2022 Oct 19;10(10):2079. doi: 10.3390/healthcare10102079 (PMC9602759; doi:10.3390/healthcare10102079)
Supplement: Supplementary file 1 [file healthcare-10-02079-s001.zip]

Archive with 1 entries (1 files):
- healthcare-1926499-supplementary.pdf
